# Supplementary material for: Back to the roots, desiccation and radiation resistances are ancestral characters in bdelloid rotifers
Source: BMC Biol. 2023 Apr 7;21:72. doi: 10.1186/s12915-023-01554-w (PMC10080820; doi:10.1186/s12915-023-01554-w)
Supplement: Supplementary file 2 — Additional file 2. Survival and fertility raw data. [file 12915_2023_1554_MOESM2_ESM.xlsx]

## Sheet: Survival raw
Species	Status during X-ray exposure	Date X-ray exposure	Dose (Gy)	Alive	Dead	Isolated	Total	Survival rate (%)
Edithae	Desiccated	2018-09-10	0	47750	468	60	48278	0.990306
Edithae	Desiccated	2018-09-10	0	41083.3	176	60	41319.3	0.99574
Edithae	Desiccated	2018-11-26	0	56833.3	572	60	57465.3	0.990046
Edithae	Desiccated	2018-11-26	0	45000	590	60	45650	0.987076
Edithae	Desiccated	2018-09-10	250	38333.3	128	60	38521.3	0.996677
Edithae	Desiccated	2018-09-10	250	46333.3	148	60	46541.3	0.99682
Edithae	Desiccated	2018-11-26	250	53250	663	60	53973	0.987716
Edithae	Desiccated	2018-11-26	250	55000	544	60	55604	0.990217
Edithae	Desiccated	2018-09-10	500	43583.3	190	60	43833.3	0.995665
Edithae	Desiccated	2018-09-10	500	42166.7	140	60	42366.7	0.996696
Edithae	Desiccated	2018-09-10	500	48500	136	60	48696	0.997207
Edithae	Desiccated	2018-11-26	500	54166.7	757	60	54983.7	0.986232
Edithae	Desiccated	2018-09-10	750	38333.3	4716.33	60	43109.7	0.890597
Edithae	Desiccated	2018-11-26	750	65000	551	60	65611	0.991602
Edithae	Desiccated	2018-11-26	750	66166.7	806	60	67032.7	0.987976
Edithae	Desiccated	2018-09-10	750	43083.3	142	60	43285.3	0.996719
Edithae	Desiccated	2018-09-10	1000	46666.7	285	60	47011.7	0.993938
Edithae	Desiccated	2018-09-10	1000	42083.3	126	60	42269.3	0.997019
Edithae	Desiccated	2018-11-26	1000	64916.7	718	60	65694.7	0.989071
Edithae	Desiccated	2018-11-26	1000	64750	706	60	65516	0.989224
Edithae	Desiccated	2018-09-10	1500	44916.7	245	60	45221.7	0.994582
Edithae	Desiccated	2018-09-10	1500	41166.7	139	60	41365.7	0.99664
Edithae	Desiccated	2018-09-10	2000	47250	202	60	47512	0.995748
Ricciae	Desiccated	2018-09-10	0	53642.9	5479	60	59181.9	0.907421
Ricciae	Desiccated	2018-09-10	0	22833.3	4148.43	60	27041.8	0.846592
Ricciae	Desiccated	2018-04-11	0	16291.7	7553.33	60	23905	0.684027
Ricciae	Desiccated	2018-04-25	0	8964.29	1742	60	10766.3	0.838199
Ricciae	Desiccated	2018-04-11	100	18750	7220.33	60	26030.3	0.722618
Ricciae	Desiccated	2018-04-25	100	4333.33	869.333	60	5262.67	0.834811
Ricciae	Desiccated	2018-09-10	250	24678.6	4129.67	60	28868.2	0.856948
Ricciae	Desiccated	2018-09-10	250	35416.7	9559.86	60	45036.5	0.787731
Ricciae	Desiccated	2018-04-11	250	17416.7	6427.67	60	23904.3	0.731109
Ricciae	Desiccated	2018-04-11	250	10708.3	1919.33	60	12687.7	0.848724
Ricciae	Desiccated	2018-04-25	250	3583.33	983	60	4626.33	0.787521
Ricciae	Desiccated	2018-09-10	500	35708.3	2218.67	60	37987	0.941594
Ricciae	Desiccated	2018-09-10	500	20500	6359	60	26919	0.763773
Ricciae	Desiccated	2018-04-11	500	8458.33	1710.67	60	10229	0.832763
Ricciae	Desiccated	2018-04-11	500	17916.7	5991.33	60	23968	0.750028
Ricciae	Desiccated	2018-04-25	500	10833.3	3049.67	60	13943	0.781276
Ricciae	Desiccated	2018-09-10	750	33083.3	2956.67	60	36100	0.918098
Ricciae	Desiccated	2018-09-10	750	29750	6337.86	60	36147.9	0.824669
Ricciae	Desiccated	2018-04-11	750	9750	3037	60	12847	0.763602
Ricciae	Desiccated	2018-04-11	750	12166.7	2420.33	60	14647	0.834756
Ricciae	Desiccated	2018-04-25	750	4333.33	675.333	60	5068.67	0.866763
Ricciae	Desiccated	2018-09-10	1000	31708.3	5439.67	60	37208	0.853804
Ricciae	Desiccated	2018-09-10	1000	16583.3	6301.43	60	22944.8	0.725365
Ricciae	Desiccated	2018-09-10	1000	29416.7	6956.67	60	36433.3	0.809058
Ricciae	Desiccated	2018-04-11	1000	9291.67	2684.33	60	12036	0.776975
Ricciae	Desiccated	2018-04-25	1000	2994.05	837.333	60	3891.38	0.784824
Ricciae	Desiccated	2018-04-11	1500	8000	2696.67	60	10756.7	0.749303
Ricciae	Desiccated	2018-09-10	1500	18583.3	3698.67	60	22342	0.834452
Ricciae	Desiccated	2018-09-10	1500	21500	8096.67	60	29656.7	0.726987
Ricciae	Desiccated	2018-09-10	1500	17500	7959.67	60	25519.7	0.688097
Ricciae	Desiccated	2018-09-10	2000	45875	8890.33	60	54825.3	0.837843
Ricciae	Desiccated	2018-09-10	2000	9166.67	3292	60	12518.7	0.737033
ProseolaDMW	Desiccated	2018-12-03	0	10500	561	60	11121	0.949555
ProseolaDMW	Desiccated	2018-12-03	0	9750	348	60	10158	0.965741
ProseolaDMW	Desiccated	2018-09-10	0	26166.7	1416.67	60	27643.3	0.948752
ProseolaDMW	Desiccated	2018-09-10	0	9333.33	2083.33	60	11476.7	0.818472
ProseolaDMW	Desiccated	2018-12-03	500	8250	704	60	9014	0.921899
ProseolaDMW	Desiccated	2018-12-03	500	10583.3	508	60	11151.3	0.954445
ProseolaDMW	Desiccated	2018-09-10	500	13166.7	318	60	13544.7	0.976522
ProseolaDMW	Desiccated	2018-09-10	500	16000	625	60	16685	0.962541
ProseolaDMW	Desiccated	2018-12-03	1000	8666.67	675	60	9401.67	0.928204
ProseolaDMW	Desiccated	2018-12-03	1000	11333.3	571	60	11964.3	0.952275
ProseolaDMW	Desiccated	2018-09-10	1000	14666.7	700.667	60	15427.3	0.954583
ProseolaDMW	Desiccated	2018-09-10	1000	10333.3	458.333	60	10851.7	0.957764
ProseolaDMW	Desiccated	2018-12-03	1500	8500	424	60	8984	0.952805
ProseolaDMW	Desiccated	2018-09-10	1500	18166.7	1166.67	60	19393.3	0.939842
ProseolaDMW	Desiccated	2018-09-10	1500	17666.7	916.667	60	18643.3	0.950831
Habro	Desiccated	2019-02-04	0	11750	583.333	60	12393.3	0.952932
Habro	Desiccated	2019-02-04	0	10666.7	1797	60	12523.7	0.856512
Habro	Desiccated	2018-09-10	0	12027	1319.67	60	13406.7	0.901566
Habro	Desiccated	2019-02-04	500	12166.7	368.333	60	12595	0.970756
Habro	Desiccated	2019-02-04	500	10416.7	3158	60	13634.7	0.768385
Habro	Desiccated	2018-09-10	500	17768.3	338	60	18166.3	0.981394
Habro	Desiccated	2019-02-04	1000	9333.33	2016	60	11409.3	0.823303
Habro	Desiccated	2019-02-04	1000	2017	1314.67	60	3391.67	0.612383
Habro	Desiccated	2018-09-10	1000	19435	319	60	19814	0.9839
Habro	Desiccated	2019-02-04	1500	10083.3	1915.33	60	12058.7	0.841165
Habro	Desiccated	2019-02-04	1500	5583.33	2606	60	8249.33	0.684096
Habro	Desiccated	2018-09-10	1500	10935	681	60	11676	0.941675
Rmacrura	Hydrated	2018-10-24	0	59	1	60	60	0.983333
Rmacrura	Hydrated	2018-11-30	0	59	1	60	60	0.983333
Rmacrura	Hydrated	2019-01-08	0	60	0	60	60	1
Rmacrura	Hydrated	2019-02-14	0	60	0	60	60	1
Rmacrura	Hydrated	2019-01-08	25	60	0	60	60	1
Rmacrura	Hydrated	2019-02-14	25	60	0	60	60	1
Rmacrura	Hydrated	2019-01-08	50	60	0	60	60	1
Rmacrura	Hydrated	2019-02-14	50	60	0	60	60	1
Rmacrura	Hydrated	2019-01-08	100	60	0	60	60	1
Rmacrura	Hydrated	2019-02-14	100	60	0	60	60	1
Rmacrura	Hydrated	2018-10-24	250	58	2	60	60	0.966667
Rmacrura	Hydrated	2018-11-30	250	60	0	60	60	1
Rmacrura	Hydrated	2019-01-08	250	58	2	60	60	0.966667
Rmacrura	Hydrated	2019-02-14	250	60	0	60	60	1
Rmacrura	Hydrated	2018-10-24	500	55	5	60	60	0.916667
Rmacrura	Hydrated	2018-11-30	500	60	0	60	60	1
Rmacrura	Hydrated	2019-01-08	500	56	4	60	60	0.933333
Rmacrura	Hydrated	2018-10-24	750	58	2	60	60	0.966667
Rmacrura	Hydrated	2018-11-30	750	60	0	60	60	1
Rmacrura	Hydrated	2019-01-08	750	60	0	60	60	1
Rmacrura	Hydrated	2021-07-06	0	54	6	60	60	0.9
Rmacrura	Hydrated	2021-07-06	500	59	1	60	60	0.983333
Rmacrura	Hydrated	2021-07-06	1000	60	0	60	60	1
Rmacrura	Hydrated	2021-07-06	1000	59	1	60	60	0.983333
Rmacrura	Hydrated	2018-10-24	1000	59	1	60	60	0.983333
Chile	Desiccated	2019-06-18	0	47666.7	181	60	47907.7	0.996222
Chile	Desiccated	2019-05-29	0	28666.7	3719.67	60	32446.3	0.885359
Chile	Desiccated	2019-05-21	0	42250	2791.67	60	45101.7	0.938103
Chile	Desiccated	2020-10-01	0	15531	52	60	15643	0.996676
Chile	Desiccated	2020-10-01	0	33623	210	60	33893	0.993804
Chile	Desiccated	2020-10-01	0	38075	175	0	38250	0.995425
Chile	Desiccated	2020-10-01	0	23227	190	0	23417	0.991886
Chile	Desiccated	2019-05-29	500	47666.7	181	60	47907.7	0.996222
Chile	Desiccated	2019-05-29	500	38050	110	60	38220	0.997122
Chile	Desiccated	2019-05-21	500	27250	2166.67	60	29476.7	0.926496
Chile	Desiccated	2020-10-01	500	40213	204	60	40477	0.99496
Chile	Desiccated	2020-10-01	500	28002	248	60	28310	0.99124
Chile	Desiccated	2020-10-01	500	26615	218	60	26893	0.991894
Chile	Desiccated	2019-05-29	1000	40333.3	43	60	40436.3	0.998937
Chile	Desiccated	2019-05-29	1000	40853.3	55	60	40968.3	0.998657
Chile	Desiccated	2019-05-21	1000	43000	583.333	60	43643.3	0.986634
Chile	Desiccated	2019-05-21	1000	30833.3	2812.5	60	33705.8	0.916557
Chile	Desiccated	2020-10-01	1000	36839	244	60	37143	0.993431
Chile	Desiccated	2020-10-01	1000	31814	186	60	32060	0.994198
Chile	Desiccated	2019-05-29	1500	44833.3	31	60	44924.3	0.99931
Chile	Desiccated	2019-05-21	1500	40000	2333.33	60	42393.3	0.94496
Chile	Desiccated	2019-05-21	1500	32250	958.333	60	33268.3	0.971194
Chile	Desiccated	2020-10-01	1500	35655	262	60	35977	0.992718
Chile	Desiccated	2020-10-01	1500	21842	158	60	22060	0.992838
Chile	Desiccated	2020-10-01	1500	9483	100	60	9643	0.98963
Chile	Desiccated	2019-05-29	2000	41666.7	73	60	41799.7	0.998254
Chile	Desiccated	2019-05-29	2000	26716.7	170	60	26946.7	0.993691
Chile	Desiccated	2020-10-01	2000	35983	434	60	36477	0.988102
Chile	Desiccated	2020-10-01	2000	26231	186	60	26477	0.992975
Edithae	Hydrated	2018-09-10	0	3273	0	60	3333	1
Edithae	Hydrated	2018-09-10	0	3272	1	60	3333	0.9997
Edithae	Hydrated	2018-11-26	0	3273	0	60	3333	1
Edithae	Hydrated	2018-11-26	250	3269	4	60	3333	0.9988
Edithae	Hydrated	2018-09-10	250	3271	2	60	3333	0.9994
Edithae	Hydrated	2018-09-10	250	3273	0	60	3333	1
Edithae	Hydrated	2018-11-26	500	3273	0	60	3333	1
Edithae	Hydrated	2018-11-26	500	3271	2	60	3333	0.9994
Edithae	Hydrated	2018-09-10	500	3273	0	60	3333	1
Edithae	Hydrated	2018-09-10	750	3273	0	60	3333	1
Edithae	Hydrated	2018-09-10	750	3270	3	60	3333	0.9991
Edithae	Hydrated	2018-11-26	750	3269	4	60	3333	0.9988
Rrotatoria	Hydrated	2021-03-03	0	59	1	60	60	0.983333
Rrotatoria	Hydrated	2021-03-03	0	56	4	60	60	0.933333
Rrotatoria	Hydrated	2021-03-03	0	59	1	60	60	0.983333
Rrotatoria	Hydrated	2021-03-03	50	60	0	60	60	1
Rrotatoria	Hydrated	2021-03-03	50	57	3	60	60	0.95
Rrotatoria	Hydrated	2021-03-03	50	59	1	60	60	0.983333
Rrotatoria	Hydrated	2021-03-03	100	59	1	60	60	0.983333
Rrotatoria	Hydrated	2021-03-03	100	60	0	60	60	1
Rrotatoria	Hydrated	2021-03-03	100	59	1	60	60	0.983333
Rrotatoria	Hydrated	2021-03-03	250	60	0	60	60	1
Rrotatoria	Hydrated	2021-03-03	250	59	1	60	60	0.983333
Rrotatoria	Hydrated	2021-03-03	250	60	0	60	60	1
Rrotatoria	Hydrated	2021-02-04	0	57	3	60	60	0.95
Rrotatoria	Hydrated	2021-02-04	250	57	3	60	60	0.95
Rrotatoria	Hydrated	2021-02-04	500	56	4	60	60	0.933333
Rrotatoria	Hydrated	2021-02-04	750	56	4	60	60	0.933333
Rrotatoria	Hydrated	2021-03-10	0	56	4	60	60	0.933333
Rrotatoria	Hydrated	2021-03-10	500	58	2	60	60	0.966667
Rrotatoria	Hydrated	2021-03-10	750	56	4	60	60	0.933333
Rrotatoria	Hydrated	2021-04-14	0	54	6	60	60	0.9
Rrotatoria	Hydrated	2021-04-14	500	54	6	60	60	0.9
Rrotatoria	Hydrated	2021-10-11	0	57	3	60	60	0.95
Rrotatoria	Hydrated	2021-10-11	0	57	3	60	60	0.95
Rrotatoria	Hydrated	2021-10-11	0	55	5	60	60	0.916667
Rrotatoria	Hydrated	2021-10-06	175	60	0	60	60	1
Rrotatoria	Hydrated	2021-10-06	175	60	0	60	60	1
Rrotatoria	Hydrated	2021-10-06	175	59	1	60	60	0.983333
Rrotatoria	Hydrated	2021-10-06	1000	60	0	60	60	1
Rrotatoria	Hydrated	2021-10-06	1000	59	1	60	60	0.983333
Rrotatoria	Hydrated	2021-10-06	1000	59	1	60	60	0.983333
Rrotatoria	Hydrated	2021-10-11	750	60	0	60	60	1
Rrotatoria	Hydrated	2021-10-11	750	59	1	60	60	0.983333
Rrotatoria	Hydrated	2021-10-11	750	59	1	60	60	0.983333
Jankoi	Desiccated	2020-11-02	0	16511.3	322	60	16893.3	0.980939
Jankoi	Desiccated	2020-11-02	0	8131.33	202	60	8393.33	0.975933
Jankoi	Desiccated	2020-12-07	0	10761.7	905	60	11726.7	0.922825
Jankoi	Desiccated	2020-12-07	0	7093.33	990	60	8143.33	0.878428
Jankoi	Desiccated	2021-01-18	0	12024	976	60	13060	0.925268
Jankoi	Desiccated	2021-01-18	0	11727.3	606	60	12393.3	0.951103
Jankoi	Desiccated	2020-12-07	500	7964.67	452	60	8476.67	0.946677
Jankoi	Desiccated	2020-12-07	500	10052.7	364	60	10476.7	0.965256
Jankoi	Desiccated	2021-01-18	500	20242	508	60	20810	0.975589
Jankoi	Desiccated	2021-01-18	500	20342.7	574	60	20976.7	0.972636
Jankoi	Desiccated	2021-01-18	500	18285.3	548	60	18893.3	0.970995
Jankoi	Desiccated	2020-12-07	1000	8628.67	538	60	9226.67	0.941691
Jankoi	Desiccated	2020-12-07	1000	7274	726	60	8060	0.909926
Jankoi	Desiccated	2021-01-18	1000	17354	396	60	17810	0.977765
Jankoi	Desiccated	2021-01-18	1000	20032.7	384	60	20476.7	0.981247
Jankoi	Desiccated	2021-01-18	1000	18274.7	392	60	18726.7	0.979067
Jankoi	Desiccated	2020-11-02	1500	17228.7	188	60	17476.7	0.989243
Jankoi	Desiccated	2020-11-02	1500	12885.3	198	60	13143.3	0.984935
Jankoi	Desiccated	2020-12-07	1500	8189.33	394	60	8643.33	0.954416
Jankoi	Desiccated	2020-12-07	1500	10942.7	224	60	11226.7	0.980048
Jankoi	Desiccated	2021-01-18	1500	21379.3	204	60	21643.3	0.990574
Jankoi	Desiccated	2021-01-18	1500	19194	556	60	19810	0.971933
Jankoi	Desiccated	2020-11-02	2000	18773.3	310	60	19143.3	0.983806
Jankoi	Desiccated	2020-11-02	2000	17934.7	232	60	18226.7	0.987271
Jankoi	Desiccated	2020-12-07	2000	7520.67	646	60	8226.67	0.921475
Jankoi	Desiccated	2020-12-07	2000	11900.7	266	60	12226.7	0.978244
Jankoi	Desiccated	2021-01-18	2000	25056.7	360	60	25476.7	0.985869
Jankoi	Desiccated	2021-01-18	2000	14884.7	282	60	15226.7	0.98148
Jankoi	Desiccated	2021-08-09	0	14587.3	556	60	15203.3	0.963429
Jankoi	Desiccated	2021-08-09	0	19898.7	834	60	20792.7	0.95989
Jankoi	Desiccated	2021-08-09	500	19209.3	680	60	19949.3	0.965914
Jankoi	Desiccated	2021-08-09	500	20004	890	60	20954	0.957526
Jankoi	Desiccated	2021-08-09	500	23544.7	758	60	24362.7	0.968887
Jankoi	Desiccated	2021-08-09	1000	24206	1068	60	25334	0.957843
Jankoi	Desiccated	2021-08-09	1000	18680.7	820	60	19560.7	0.958079
Jankoi	Desiccated	2021-08-09	1000	23906	1110	60	25076	0.955735
Jankoi	Desiccated	2021-08-09	1500	24514	1154	60	25728	0.955146
Jankoi	Desiccated	2021-08-09	1500	22428.7	794	60	23282.7	0.965897
Jankoi	Desiccated	2021-08-09	1500	21039.3	636	60	21735.3	0.970739
Jankoi	Desiccated	2021-09-03	0	23412	866	60	24338	0.964418
Jankoi	Desiccated	2021-09-03	0	16523	677	60	17260	0.960776
Jankoi	Desiccated	2021-09-03	0	17562	532	60	18154	0.970695
Jankoi	Desiccated	2021-09-03	100	22968	732	60	23760	0.969192
Jankoi	Desiccated	2021-09-03	100	21223	541	60	21824	0.975211
Jankoi	Desiccated	2021-09-03	100	18235	360	60	18655	0.980702
Jankoi	Desiccated	2021-09-03	250	16542	690	60	17292	0.960097
Jankoi	Desiccated	2021-09-03	250	21423	1023	60	22506	0.954545
Jankoi	Desiccated	2021-09-03	250	19872	554	60	20486	0.972957
Vaga	Hydrated	2019-08-21	0	3440	0	60	3500	1
Vaga	Hydrated	2019-08-21	0	3439	1	60	3500	0.999714
Vaga	Hydrated	2019-09-17	0	3437	3	60	3500	0.999143
Vaga	Hydrated	2019-09-17	0	3433	7	60	3500	0.998
Vaga	Hydrated	2019-10-21	0	4935	5	60	5000	0.999
Vaga	Hydrated	2019-10-21	0	4940	0	60	5000	1
Vaga	Hydrated	2019-08-21	250	3439	1	60	3500	0.999714
Vaga	Hydrated	2019-08-21	250	3430	10	60	3500	0.997143
Vaga	Hydrated	2019-09-17	250	3381	59	60	3500	0.983143
Vaga	Hydrated	2019-08-21	500	3430	10	60	3500	0.997143
Vaga	Hydrated	2019-08-21	500	3436	4	60	3500	0.998857
Vaga	Hydrated	2019-09-17	500	3392	48	60	3500	0.986286
Vaga	Hydrated	2019-10-21	500	4925	15	60	5000	0.997
Vaga	Hydrated	2019-08-21	750	3424	16	60	3500	0.995429
Vaga	Hydrated	2019-08-21	750	3440	0	60	3500	1
Vaga	Hydrated	2019-09-17	750	3399	41	60	3500	0.988286
Vaga	Desiccated	2019-03-28	0	5000	112	60	5172	0.978345
Vaga	Desiccated	2019-03-28	0	1250	76	60	1386	0.945166
Vaga	Desiccated	2019-03-28	0	2083	92	60	2235	0.958837
Vaga	Desiccated	2019-03-28	100	2750	153	60	2963	0.948363
Vaga	Desiccated	2019-03-28	100	1583	59	60	1702	0.965335
Vaga	Desiccated	2019-03-28	250	2583	140	60	2783	0.949695
Vaga	Desiccated	2019-03-28	250	4000	104	60	4164	0.975024
Vaga	Desiccated	2019-03-28	250	10000	89	60	10149	0.991231
Vaga	Desiccated	2019-03-28	500	7500	169	60	7729	0.978134
Vaga	Desiccated	2019-03-28	500	7667	163	60	7890	0.979341
Vaga	Desiccated	2019-03-28	500	5833	128	60	6021	0.978741
Vaga	Desiccated	2019-03-28	750	7083	134	60	7277	0.981586
Vaga	Desiccated	2019-03-28	750	3333	98	60	3491	0.971928
Vaga	Desiccated	2019-03-28	750	6500	246	60	6806	0.963855
Vaga	Desiccated	2019-03-28	1000	3833	27	60	3920	0.993112
Vaga	Desiccated	2019-03-28	1000	1500	130	60	1690	0.923077
Vaga	Desiccated	2019-03-28	1000	3750	42	60	3852	0.989097
Vaga	Desiccated	2019-03-28	1500	3417	99	60	3576	0.972315
Vaga	Desiccated	2019-03-28	1500	3000	60	60	3120	0.980769
Vaga	Desiccated	2019-04-18	0	5166.67	149	60	5375.67	0.972283
Vaga	Desiccated	2019-04-18	0	22693	380	60	23133	0.983573
Vaga	Desiccated	2019-04-18	100	6583.33	73	60	6716.33	0.989131
Vaga	Desiccated	2019-04-18	250	2333.33	283	60	2676.33	0.894258
Vaga	Desiccated	2019-04-18	250	11000	262	60	11322	0.976859
Vaga	Desiccated	2019-04-18	500	7416.67	437	60	7913.67	0.944779
Vaga	Desiccated	2019-04-18	500	14353.3	330	60	14743.3	0.977617
Vaga	Desiccated	2019-04-18	500	NA	NA	60	NA	NA
Vaga	Desiccated	2019-04-18	750	23250	508	60	23818	0.978672
Vaga	Desiccated	2019-04-18	750	3833.33	126	60	4019.33	0.968652
Vaga	Desiccated	2019-04-18	1000	16666.7	559	60	17285.7	0.967661
Vaga	Desiccated	2019-04-18	1000	9416.67	202	60	9678.67	0.979129
Vaga	Desiccated	2019-04-18	1500	9416.67	438	60	9914.67	0.955823
Vaga	Desiccated	2019-04-18	1500	17666.7	9594.33	60	27321	0.648829
Vaga	Desiccated	2019-04-18	2000	1000	155	60	1215	0.872428
Vaga	Desiccated	2019-04-18	2000	3083.33	100	60	3243.33	0.969168
Vaga	Desiccated	2019-04-18	2000	NA	NA	60	NA	NA
Vaga	Desiccated	2019-05-02	0	30417	868	60	31345	0.972308
Vaga	Desiccated	2019-05-02	0	30526	2106	60	32692	0.935581
Vaga	Desiccated	2019-05-02	100	31167	324	60	31551	0.989731
Vaga	Desiccated	2019-05-02	250	18417	331	60	18808	0.982401
Vaga	Desiccated	2019-05-02	250	10167	328	60	10555	0.968925
Vaga	Desiccated	2019-05-02	500	10083	66	60	10209	0.993535
Vaga	Desiccated	2019-05-02	500	32853	3335	60	36248	0.907995
Vaga	Desiccated	2019-05-02	750	20083	749	60	20892	0.964149
Vaga	Desiccated	2019-05-02	750	21500	2330	60	23890	0.90247
Vaga	Desiccated	2019-05-02	1000	35667	1878	60	37605	0.95006
Vaga	Desiccated	2019-05-02	1000	11667	781	60	12508	0.93756
Vaga	Desiccated	2019-05-02	1500	22333	637	60	23030	0.97234
Vaga	Desiccated	2019-05-02	1500	11917	111	60	12088	0.990817
Vaga	Desiccated	2019-05-02	2000	17667	362	60	18089	0.979988
Vaga	Desiccated	2019-05-02	2000	10583	375	60	11018	0.965965
Vaga	Desiccated	2019-07-30	0	52500	4000	60	56560	0.929279
Vaga	Desiccated	2019-07-30	0	39970	884	60	40914	0.978394
Vaga	Desiccated	2019-07-30	0	37800	3700	60	41560	0.910972

## Sheet: Fertility raw
Species	Status during X-ray exposure	Date	Dose (Gy)	population	eggs	nothing	total	%pop	%eggs	%nothing
Edithae	Desiccated	2018-11-26	0	59	0	1	60	0.983333	0	0.0166667
Edithae	Desiccated	2018-11-26	0	59	0	1	60	0.983333	0	0.0166667
Edithae	Desiccated	2018-09-10	0	55	0	5	60	0.916667	0	0.0833333
Edithae	Desiccated	2018-09-10	0	57	1	2	60	0.95	0.0166667	0.0333333
Edithae	Desiccated	2018-11-26	250	55	2	3	60	0.916667	0.0333333	0.05
Edithae	Desiccated	2018-11-26	250	53	5	2	60	0.883333	0.0833333	0.0333333
Edithae	Desiccated	2018-09-10	250	48	1	11	60	0.8	0.0166667	0.183333
Edithae	Desiccated	2018-09-10	250	48	3	9	60	0.8	0.05	0.15
Edithae	Desiccated	2018-11-26	500	1	53	6	60	0.0166667	0.883333	0.1
Edithae	Desiccated	2018-09-10	500	20	25	15	60	0.333333	0.416667	0.25
Edithae	Desiccated	2018-09-10	500	11	41	8	60	0.183333	0.683333	0.133333
Edithae	Desiccated	2018-09-10	500	0	43	17	60	0	0.716667	0.283333
Edithae	Desiccated	2018-11-26	750	0	52	8	60	0	0.866667	0.133333
Edithae	Desiccated	2018-11-26	750	0	54	6	60	0	0.9	0.1
Edithae	Desiccated	2018-09-10	750	0	38	22	60	0	0.633333	0.366667
Edithae	Desiccated	2018-09-10	750	0	42	18	60	0	0.7	0.3
Edithae	Desiccated	2018-11-26	1000	0	56	4	60	0	0.933333	0.0666667
Edithae	Desiccated	2018-11-26	1000	0	55	5	60	0	0.916667	0.0833333
Edithae	Desiccated	2018-09-10	1000	0	46	14	60	0	0.766667	0.233333
Edithae	Desiccated	2018-09-10	1000	0	41	19	60	0	0.683333	0.316667
Edithae	Desiccated	2018-09-10	1500	0	35	25	60	0	0.583333	0.416667
Edithae	Desiccated	2018-09-10	1500	0	41	19	60	0	0.683333	0.316667
Edithae	Desiccated	2018-09-10	2000	0	15	45	60	0	0.25	0.75
Ricciae	Desiccated	2018-09-10	0	59	0	1	60	0.983333	0	0.0166667
Ricciae	Desiccated	2018-09-10	0	57	0	3	60	0.95	0	0.05
Ricciae	Desiccated	2018-04-11	0	58	1	1	60	0.966667	0.0166667	0.0166667
Ricciae	Desiccated	2018-04-25	0	59	0	1	60	0.983333	0	0.0166667
Ricciae	Desiccated	2018-04-11	100	59	0	1	60	0.983333	0	0.0166667
Ricciae	Desiccated	2018-04-25	100	60	0	0	60	1	0	0
Ricciae	Desiccated	2018-09-10	250	57	0	3	60	0.95	0	0.05
Ricciae	Desiccated	2018-09-10	250	59	0	1	60	0.983333	0	0.0166667
Ricciae	Desiccated	2018-04-11	250	55	0	5	60	0.916667	0	0.0833333
Ricciae	Desiccated	2018-04-11	250	58	2	0	60	0.966667	0.0333333	0
Ricciae	Desiccated	2018-04-25	250	60	0	0	60	1	0	0
Ricciae	Desiccated	2018-09-10	500	54	0	6	60	0.9	0	0.1
Ricciae	Desiccated	2018-09-10	500	57	1	2	60	0.95	0.0166667	0.0333333
Ricciae	Desiccated	2018-04-11	500	51	4	5	60	0.85	0.0666667	0.0833333
Ricciae	Desiccated	2018-04-11	500	57	1	2	60	0.95	0.0166667	0.0333333
Ricciae	Desiccated	2018-04-25	500	59	0	1	60	0.983333	0	0.0166667
Ricciae	Desiccated	2018-09-10	750	50	0	10	60	0.833333	0	0.166667
Ricciae	Desiccated	2018-09-10	750	53	2	5	60	0.883333	0.0333333	0.0833333
Ricciae	Desiccated	2018-04-11	750	52	1	7	60	0.866667	0.0166667	0.116667
Ricciae	Desiccated	2018-04-11	750	55	5	0	60	0.916667	0.0833333	0
Ricciae	Desiccated	2018-04-25	750	57	2	1	60	0.95	0.0333333	0.0166667
Ricciae	Desiccated	2018-09-10	1000	54	1	5	60	0.9	0.0166667	0.0833333
Ricciae	Desiccated	2018-09-10	1000	56	2	2	60	0.933333	0.0333333	0.0333333
Ricciae	Desiccated	2018-09-10	1000	47	7	6	60	0.783333	0.116667	0.1
Ricciae	Desiccated	2018-04-11	1000	56	2	2	60	0.933333	0.0333333	0.0333333
Ricciae	Desiccated	2018-04-25	1000	52	5	3	60	0.866667	0.0833333	0.05
Ricciae	Desiccated	2018-09-10	1500	0	55	5	60	0	0.916667	0.0833333
Ricciae	Desiccated	2018-09-10	1500	0	56	4	60	0	0.933333	0.0666667
Ricciae	Desiccated	2018-09-10	1500	0	55	5	60	0	0.916667	0.0833333
Ricciae	Desiccated	2018-04-11	1500	7	50	3	60	0.116667	0.833333	0.05
Ricciae	Desiccated	2018-09-10	2000	0	56	4	60	0	0.933333	0.0666667
Ricciae	Desiccated	2018-09-10	2000	0	55	5	60	0	0.916667	0.0833333
ProseolaDMW	Desiccated	2018-12-03	0	56	1	3	60	0.933333	0.0166667	0.05
ProseolaDMW	Desiccated	2018-12-03	0	55	1	4	60	0.916667	0.0166667	0.0666667
ProseolaDMW	Desiccated	2018-09-10	0	52	3	5	60	0.866667	0.05	0.0833333
ProseolaDMW	Desiccated	2018-09-10	0	59	0	1	60	0.983333	0	0.0166667
ProseolaDMW	Desiccated	2018-12-03	500	57	1	2	60	0.95	0.0166667	0.0333333
ProseolaDMW	Desiccated	2018-12-03	500	55	2	3	60	0.916667	0.0333333	0.05
ProseolaDMW	Desiccated	2018-09-10	500	58	0	2	60	0.966667	0	0.0333333
ProseolaDMW	Desiccated	2018-09-10	500	57	3	0	60	0.95	0.05	0
ProseolaDMW	Desiccated	2018-12-03	1000	42	16	2	60	0.7	0.266667	0.0333333
ProseolaDMW	Desiccated	2018-12-03	1000	47	9	4	60	0.783333	0.15	0.0666667
ProseolaDMW	Desiccated	2018-09-10	1000	1	56	3	60	0.0166667	0.933333	0.05
ProseolaDMW	Desiccated	2018-09-10	1000	50	9	1	60	0.833333	0.15	0.0166667
ProseolaDMW	Desiccated	2018-12-03	1500	24	33	3	60	0.4	0.55	0.05
ProseolaDMW	Desiccated	2018-09-10	1500	0	52	8	60	0	0.866667	0.133333
ProseolaDMW	Desiccated	2018-09-10	1500	0	54	6	60	0	0.9	0.1
Habro	Desiccated	2019-02-04	0	58	0	2	60	0.966667	0	0.0333333
Habro	Desiccated	2019-02-04	0	59	0	1	60	0.983333	0	0.0166667
Habro	Desiccated	2018-09-10	0	55	0	5	60	0.916667	0	0.0833333
Habro	Desiccated	2019-02-04	500	58	1	1	60	0.966667	0.0166667	0.0166667
Habro	Desiccated	2019-02-04	500	56	2	2	60	0.933333	0.0333333	0.0333333
Habro	Desiccated	2018-09-10	500	60	0	0	60	1	0	0
Habro	Desiccated	2019-02-04	1000	2	51	7	60	0.0333333	0.85	0.116667
Habro	Desiccated	2019-02-04	1000	3	54	3	60	0.05	0.9	0.05
Habro	Desiccated	2018-09-10	1000	0	60	0	60	0	1	0
Habro	Desiccated	2019-02-04	1500	0	59	1	60	0	0.983333	0.0166667
Habro	Desiccated	2019-02-04	1500	0	57	3	60	0	0.95	0.05
Habro	Desiccated	2018-09-10	1500	0	52	8	60	0	0.866667	0.133333
Rmacrura	Hydrated	2018-10-24	0	55	na	na	60	0.916667	na	na
Rmacrura	Hydrated	2018-11-30	0	55	na	na	60	0.916667	na	na
Rmacrura	Hydrated	2019-01-08	0	56	na	na	60	0.933333	na	na
Rmacrura	Hydrated	2019-02-14	0	34	na	na	60	0.566667	na	na
Rmacrura	Hydrated	2019-01-08	25	35	na	na	60	0.583333	na	na
Rmacrura	Hydrated	2019-02-14	25	33	na	na	60	0.55	na	na
Rmacrura	Hydrated	2019-01-08	50	15	na	na	60	0.25	na	na
Rmacrura	Hydrated	2019-02-14	50	6	na	na	60	0.1	na	na
Rmacrura	Hydrated	2019-01-08	100	1	na	na	60	0.0166667	na	na
Rmacrura	Hydrated	2019-02-14	100	2	na	na	60	0.0333333	na	na
Rmacrura	Hydrated	2018-10-24	250	0	na	na	60	0	na	na
Rmacrura	Hydrated	2018-11-30	250	0	na	na	60	0	na	na
Rmacrura	Hydrated	2019-01-08	250	0	na	na	60	0	na	na
Rmacrura	Hydrated	2019-02-14	250	0	na	na	60	0	na	na
Rmacrura	Hydrated	2018-10-24	500	0	na	na	60	0	na	na
Rmacrura	Hydrated	2018-11-30	500	0	na	na	60	0	na	na
Rmacrura	Hydrated	2019-01-08	500	0	na	na	60	0	na	na
Rmacrura	Hydrated	2018-10-24	750	0	na	na	60	0	na	na
Rmacrura	Hydrated	2018-11-30	750	0	na	na	60	0	na	na
Rmacrura	Hydrated	2019-01-08	750	0	na	na	60	0	na	na
Rmacrura	Hydrated	2018-10-24	1000	0	na	na	60	0	na	na
Rmacrura	Hydrated	2021-07-06	0	52	na	na	60	0.866667	na	na
Rmacrura	Hydrated	2021-07-06	500	0	na	na	60	0	na	na
Rmacrura	Hydrated	2021-07-06	1000	0	na	na	60	0	na	na
Rmacrura	Hydrated	2021-07-06	1000	0	na	na	60	0	na	na
Chile	Desiccated	2019-06-18	0	58	0	2	60	0.966667	0	0.0333333
Chile	Desiccated	2019-05-29	0	55	0	5	60	0.916667	0	0.0833333
Chile	Desiccated	2019-05-21	0	51	0	9	60	0.85	0	0.15
Chile	Desiccated	2020-10-01	0	60	0	0	60	1	0	0
Chile	Desiccated	2020-10-01	0	57	0	3	60	0.95	0	0.05
Chile	Desiccated	2019-05-29	500	56	0	4	60	0.933333	0	0.0666667
Chile	Desiccated	2019-05-29	500	58	0	2	60	0.966667	0	0.0333333
Chile	Desiccated	2019-05-21	500	60	0	0	60	1	0	0
Chile	Desiccated	2020-10-01	500	46	11	3	60	0.766667	0.183333	0.05
Chile	Desiccated	2020-10-01	500	57	3	0	60	0.95	0.05	0
Chile	Desiccated	2020-10-01	500	52	0	8	60	0.866667	0	0.133333
Chile	Desiccated	2019-05-29	1000	34	18	8	60	0.566667	0.3	0.133333
Chile	Desiccated	2019-05-29	1000	57	0	3	60	0.95	0	0.05
Chile	Desiccated	2019-05-21	1000	32	23	5	60	0.533333	0.383333	0.0833333
Chile	Desiccated	2019-05-21	1000	45	15	0	60	0.75	0.25	0
Chile	Desiccated	2020-10-01	1000	24	30	6	60	0.4	0.5	0.1
Chile	Desiccated	2020-10-01	1000	22	33	5	60	0.366667	0.55	0.0833333
Chile	Desiccated	2019-05-29	1500	3	50	7	60	0.05	0.833333	0.116667
Chile	Desiccated	2019-05-21	1500	1	58	1	60	0.0166667	0.966667	0.0166667
Chile	Desiccated	2019-05-21	1500	0	53	7	60	0	0.883333	0.116667
Chile	Desiccated	2020-10-01	1500	0	57	3	60	0	0.95	0.05
Chile	Desiccated	2020-10-01	1500	0	60	0	60	0	1	0
Chile	Desiccated	2020-10-01	1500	0	56	4	60	0	0.933333	0.0666667
Chile	Desiccated	2019-05-29	2000	0	56	4	60	0	0.933333	0.0666667
Chile	Desiccated	2019-05-29	2000	0	58	2	60	0	0.966667	0.0333333
Chile	Desiccated	2020-10-01	2000	0	55	5	60	0	0.916667	0.0833333
Chile	Desiccated	2020-10-01	2000	0	58	2	60	0	0.966667	0.0333333
Edithae	Hydrated	2018-09-10	0	60	0	0	60	1	0	0
Edithae	Hydrated	2018-09-10	0	58	0	2	60	0.966667	0	0.0333333
Edithae	Hydrated	2018-11-26	0	59	0	1	60	0.983333	0	0.0166667
Edithae	Hydrated	2018-11-26	250	53	4	3	60	0.883333	0.0666667	0.05
Edithae	Hydrated	2018-09-10	250	55	1	4	60	0.916667	0.0166667	0.0666667
Edithae	Hydrated	2018-09-10	250	56	2	2	60	0.933333	0.0333333	0.0333333
Edithae	Hydrated	2018-11-26	500	11	36	13	60	0.183333	0.6	0.216667
Edithae	Hydrated	2018-11-26	500	9	46	5	60	0.15	0.766667	0.0833333
Edithae	Hydrated	2018-09-10	500	16	30	14	60	0.266667	0.5	0.233333
Edithae	Hydrated	2018-09-10	750	0	51	9	60	0	0.85	0.15
Edithae	Hydrated	2018-09-10	750	0	52	8	60	0	0.866667	0.133333
Edithae	Hydrated	2018-11-26	750	0	55	5	60	0	0.916667	0.0833333
Rrotatoria	Hydrated	2021-03-03	0	43	0	16	59	0.728814	0	0.271186
Rrotatoria	Hydrated	2021-03-03	0	51	0	9	60	0.85	0	0.15
Rrotatoria	Hydrated	2021-03-03	0	46	0	14	60	0.766667	0	0.233333
Rrotatoria	Hydrated	2021-03-03	50	44	0	16	60	0.733333	0	0.266667
Rrotatoria	Hydrated	2021-03-03	50	51	0	9	60	0.85	0	0.15
Rrotatoria	Hydrated	2021-03-03	50	47	0	13	60	0.783333	0	0.216667
Rrotatoria	Hydrated	2021-03-03	100	43	0	17	60	0.716667	0	0.283333
Rrotatoria	Hydrated	2021-03-03	100	49	0	11	60	0.816667	0	0.183333
Rrotatoria	Hydrated	2021-03-03	100	51	0	9	60	0.85	0	0.15
Rrotatoria	Hydrated	2021-03-03	250	0	0	60	60	0	0	1
Rrotatoria	Hydrated	2021-03-03	250	0	0	60	60	0	0	1
Rrotatoria	Hydrated	2021-03-03	250	0	0	60	60	0	0	1
Rrotatoria	Hydrated	2021-03-10	0	48	0	11	60	0.8	0	0.183333
Rrotatoria	Hydrated	2021-03-10	500	0	0	60	60	0	0	1
Rrotatoria	Hydrated	2021-03-10	750	0	0	60	60	0	0	1
Rrotatoria	Hydrated	2021-04-14	0	50	0	10	60	0.833333	0	0.166667
Rrotatoria	Hydrated	2021-04-14	500	0	0	60	60	0	0	1
Rrotatoria	Hydrated	2021-02-04	0	56	0	3	60	0.933333	0	0.05
Rrotatoria	Hydrated	2021-02-04	250	0	0	60	60	0	0	1
Rrotatoria	Hydrated	2021-02-04	500	0	0	60	60	0	0	1
Rrotatoria	Hydrated	2021-02-04	750	0	0	60	60	0	0	1
Rrotatoria	Hydrated	2021-10-11	0	50	0	10	60	0.833333	0	0.166667
Rrotatoria	Hydrated	2021-10-11	0	50	0	10	60	0.833333	0	0.166667
Rrotatoria	Hydrated	2021-10-11	0	49	0	11	60	0.816667	0	0.183333
Rrotatoria	Hydrated	2021-10-06	175	1	0	59	60	0.0166667	0	0.983333
Rrotatoria	Hydrated	2021-10-06	175	0	0	60	60	0	0	1
Rrotatoria	Hydrated	2021-10-06	175	1	0	59	60	0.0166667	0	0.983333
Rrotatoria	Hydrated	2021-10-06	1000	0	0	60	60	0	0	1
Rrotatoria	Hydrated	2021-10-06	1000	0	0	60	60	0	0	1
Rrotatoria	Hydrated	2021-10-06	1000	0	0	60	60	0	0	1
Rrotatoria	Hydrated	2021-10-11	750	0	0	60	60	0	0	1
Rrotatoria	Hydrated	2021-10-11	750	0	0	60	60	0	0	1
Rrotatoria	Hydrated	2021-10-11	750	0	0	60	60	0	0	1
Jankoi	Desiccated	2020-11-02	0	57	1	2	60	0.95	0.0166667	0.0333333
Jankoi	Desiccated	2020-11-02	0	59	0	1	60	0.983333	0	0.0166667
Jankoi	Desiccated	2020-12-07	0	42	8	10	60	0.7	0.133333	0.166667
Jankoi	Desiccated	2020-12-07	0	45	8	7	60	0.75	0.133333	0.116667
Jankoi	Desiccated	2021-01-18	0	50	4	6	60	0.833333	0.0666667	0.1
Jankoi	Desiccated	2021-01-18	0	48	5	7	60	0.8	0.0833333	0.116667
Jankoi	Desiccated	2020-12-07	500	0	50	10	60	0	0.833333	0.166667
Jankoi	Desiccated	2020-12-07	500	2	47	11	60	0.0333333	0.783333	0.183333
Jankoi	Desiccated	2021-01-18	500	2	54	4	60	0.0333333	0.9	0.0666667
Jankoi	Desiccated	2021-01-18	500	4	48	8	60	0.0666667	0.8	0.133333
Jankoi	Desiccated	2021-01-18	500	1	50	9	60	0.0166667	0.833333	0.15
Jankoi	Desiccated	2020-12-07	1000	0	53	7	60	0	0.883333	0.116667
Jankoi	Desiccated	2020-12-07	1000	0	50	10	60	0	0.833333	0.166667
Jankoi	Desiccated	2021-01-18	1000	0	51	9	60	0	0.85	0.15
Jankoi	Desiccated	2021-01-18	1000	0	54	6	60	0	0.9	0.1
Jankoi	Desiccated	2021-01-18	1000	0	51	9	60	0	0.85	0.15
Jankoi	Desiccated	2020-11-02	1500	0	53	7	60	0	0.883333	0.116667
Jankoi	Desiccated	2020-11-02	1500	0	57	3	60	0	0.95	0.05
Jankoi	Desiccated	2020-12-07	1500	0	53	7	60	0	0.883333	0.116667
Jankoi	Desiccated	2020-12-07	1500	0	50	10	60	0	0.833333	0.166667
Jankoi	Desiccated	2021-01-18	1500	0	54	6	60	0	0.9	0.1
Jankoi	Desiccated	2021-01-18	1500	0	53	7	60	0	0.883333	0.116667
Jankoi	Desiccated	2020-11-02	2000	0	49	11	60	0	0.816667	0.183333
Jankoi	Desiccated	2020-11-02	2000	0	47	13	60	0	0.783333	0.216667
Jankoi	Desiccated	2020-12-07	2000	0	51	9	60	0	0.85	0.15
Jankoi	Desiccated	2020-12-07	2000	0	48	12	60	0	0.8	0.2
Jankoi	Desiccated	2021-01-18	2000	0	56	4	60	0	0.933333	0.0666667
Jankoi	Desiccated	2021-01-18	2000	0	49	11	60	0	0.816667	0.183333
Jankoi	Desiccated	2021-08-05	0	55	0	5	60	0.916667	0	0.0833333
Jankoi	Desiccated	2021-08-05	0	58	0	2	60	0.966667	0	0.0333333
Jankoi	Desiccated	2021-08-05	500	8	43	9	60	0.133333	0.716667	0.15
Jankoi	Desiccated	2021-08-05	500	3	53	4	60	0.05	0.883333	0.0666667
Jankoi	Desiccated	2021-08-05	500	8	46	6	60	0.133333	0.766667	0.1
Jankoi	Desiccated	2021-08-05	1000	0	54	6	60	0	0.9	0.1
Jankoi	Desiccated	2021-08-05	1000	0	49	11	60	0	0.816667	0.183333
Jankoi	Desiccated	2021-08-05	1000	0	50	10	60	0	0.833333	0.166667
Jankoi	Desiccated	2021-08-05	1500	0	52	8	60	0	0.866667	0.133333
Jankoi	Desiccated	2021-08-05	1500	0	53	7	60	0	0.883333	0.116667
Jankoi	Desiccated	2021-08-05	1500	0	50	10	60	0	0.833333	0.166667
Jankoi	Desiccated	2021-09-03	0	48	0	12	60	0.8	0	0.2
Jankoi	Desiccated	2021-09-03	0	52	0	8	60	0.866667	0	0.133333
Jankoi	Desiccated	2021-09-03	0	53	1	6	60	0.883333	0.0166667	0.1
Jankoi	Desiccated	2021-09-03	100	52	0	8	60	0.866667	0	0.133333
Jankoi	Desiccated	2021-09-03	100	53	1	6	60	0.883333	0.0166667	0.1
Jankoi	Desiccated	2021-09-03	100	48	0	12	60	0.8	0	0.2
Jankoi	Desiccated	2021-09-03	250	51	4	5	60	0.85	0.0666667	0.0833333
Jankoi	Desiccated	2021-09-03	250	54	2	4	60	0.9	0.0333333	0.0666667
Jankoi	Desiccated	2021-09-03	250	51	5	4	60	0.85	0.0833333	0.0666667
Vaga	Hydrated	2019-08-21	0	58	0	2	60	0.966667	0	0.0333333
Vaga	Hydrated	2019-08-21	0	58	0	2	60	0.966667	0	0.0333333
Vaga	Hydrated	2019-09-17	0	58	0	2	60	0.966667	0	0.0333333
Vaga	Hydrated	2019-09-17	0	57	0	3	60	0.95	0	0.05
Vaga	Hydrated	2019-10-21	0	54	1	5	60	0.9	0.0166667	0.0833333
Vaga	Hydrated	2019-10-21	0	52	0	8	60	0.866667	0	0.133333
Vaga	Hydrated	2019-08-21	250	56	1	3	60	0.933333	0.0166667	0.05
Vaga	Hydrated	2019-08-21	250	57	0	3	60	0.95	0	0.05
Vaga	Hydrated	2019-09-17	250	56	0	4	60	0.933333	0	0.0666667
Vaga	Hydrated	2019-08-21	500	58	0	2	60	0.966667	0	0.0333333
Vaga	Hydrated	2019-08-21	500	48	7	5	60	0.8	0.116667	0.0833333
Vaga	Hydrated	2019-09-17	500	50	2	8	60	0.833333	0.0333333	0.133333
Vaga	Hydrated	2019-10-21	500	46	6	8	60	0.766667	0.1	0.133333
Vaga	Hydrated	2019-08-21	750	33	20	7	60	0.55	0.333333	0.116667
Vaga	Hydrated	2019-08-21	750	40	8	12	60	0.666667	0.133333	0.2
Vaga	Hydrated	2019-09-17	750	49	6	5	60	0.816667	0.1	0.0833333
Vaga	Desiccated	2019-03-28	0	56	0	4	60	0.933333	0	0.0666667
Vaga	Desiccated	2019-03-28	0	57	0	3	60	0.95	0	0.05
Vaga	Desiccated	2019-03-28	0	58	0	2	60	0.966667	0	0.0333333
Vaga	Desiccated	2019-03-28	100	56	0	4	60	0.933333	0	0.0666667
Vaga	Desiccated	2019-03-28	100	58	0	2	60	0.966667	0	0.0333333
Vaga	Desiccated	2019-03-28	250	58	0	2	60	0.966667	0	0.0333333
Vaga	Desiccated	2019-03-28	250	56	0	4	60	0.933333	0	0.0666667
Vaga	Desiccated	2019-03-28	250	59	0	1	60	0.983333	0	0.0166667
Vaga	Desiccated	2019-03-28	500	60	0	0	60	1	0	0
Vaga	Desiccated	2019-03-28	500	56	1	3	60	0.933333	0.0166667	0.05
Vaga	Desiccated	2019-03-28	500	59	1	0	60	0.983333	0.0166667	0
Vaga	Desiccated	2019-03-28	750	57	3	0	60	0.95	0.05	0
Vaga	Desiccated	2019-03-28	750	50	6	4	60	0.833333	0.1	0.0666667
Vaga	Desiccated	2019-03-28	750	58	1	1	60	0.966667	0.0166667	0.0166667
Vaga	Desiccated	2019-03-28	1000	54	3	3	60	0.9	0.05	0.05
Vaga	Desiccated	2019-03-28	1000	53	4	3	60	0.883333	0.0666667	0.05
Vaga	Desiccated	2019-03-28	1000	56	4	0	60	0.933333	0.0666667	0
Vaga	Desiccated	2019-03-28	1500	11	48	1	60	0.183333	0.8	0.0166667
Vaga	Desiccated	2019-03-28	1500	6	49	5	60	0.1	0.816667	0.0833333
Vaga	Desiccated	2019-04-18	0	59	0	1	60	0.983333	0	0.0166667
Vaga	Desiccated	2019-04-18	0	60	0	0	60	1	0	0
Vaga	Desiccated	2019-04-18	100	59	0	1	60	0.983333	0	0.0166667
Vaga	Desiccated	2019-04-18	250	59	0	1	60	0.983333	0	0.0166667
Vaga	Desiccated	2019-04-18	250	60	0	0	60	1	0	0
Vaga	Desiccated	2019-04-18	500	50	4	6	60	0.833333	0.0666667	0.1
Vaga	Desiccated	2019-04-18	500	55	3	2	60	0.916667	0.05	0.0333333
Vaga	Desiccated	2019-04-18	500	52	4	4	60	0.866667	0.0666667	0.0666667
Vaga	Desiccated	2019-04-18	750	49	10	1	60	0.816667	0.166667	0.0166667
Vaga	Desiccated	2019-04-18	750	42	16	2	60	0.7	0.266667	0.0333333
Vaga	Desiccated	2019-04-18	1000	40	18	2	60	0.666667	0.3	0.0333333
Vaga	Desiccated	2019-04-18	1000	30	19	11	60	0.5	0.316667	0.183333
Vaga	Desiccated	2019-04-18	1500	0	56	4	60	0	0.933333	0.0666667
Vaga	Desiccated	2019-04-18	1500	0	60	0	60	0	1	0
Vaga	Desiccated	2019-04-18	2000	0	52	8	60	0	0.866667	0.133333
Vaga	Desiccated	2019-04-18	2000	0	51	9	60	0	0.85	0.15
Vaga	Desiccated	2019-04-18	2000	0	53	7	60	0	0.883333	0.116667
Vaga	Desiccated	2019-05-02	0	59	0	1	60	0.983333	0	0.0166667
Vaga	Desiccated	2019-05-02	0	59	0	1	60	0.983333	0	0.0166667
Vaga	Desiccated	2019-05-02	100	60	0	0	60	1	0	0
Vaga	Desiccated	2019-05-02	250	55	2	3	60	0.916667	0.0333333	0.05
Vaga	Desiccated	2019-05-02	250	60	0	0	60	1	0	0
Vaga	Desiccated	2019-05-02	500	57	3	0	60	0.95	0.05	0
Vaga	Desiccated	2019-05-02	500	49	7	4	60	0.816667	0.116667	0.0666667
Vaga	Desiccated	2019-05-02	750	30	28	2	60	0.5	0.466667	0.0333333
Vaga	Desiccated	2019-05-02	750	29	30	1	60	0.483333	0.5	0.0166667
Vaga	Desiccated	2019-05-02	1000	0	56	4	60	0	0.933333	0.0666667
Vaga	Desiccated	2019-05-02	1000	0	55	5	60	0	0.916667	0.0833333
Vaga	Desiccated	2019-05-02	1500	0	56	4	60	0	0.933333	0.0666667
Vaga	Desiccated	2019-05-02	1500	0	56	4	60	0	0.933333	0.0666667
Vaga	Desiccated	2019-05-02	2000	0	59	1	60	0	0.983333	0.0166667
Vaga	Desiccated	2019-05-02	2000	0	59	1	60	0	0.983333	0.0166667
Vaga	Desiccated	2019-07-30	0	57	0	3	60	0.95	0	0.05
Vaga	Desiccated	2019-07-30	0	55	0	5	60	0.916667	0	0.0833333
Vaga	Desiccated	2019-07-30	0	57	0	3	60	0.95	0	0.05

## Sheet: R.macrura count
Species	Date	Dose (Gy)	Animals found in well 1	Animals found in well 2	Animals found in well 3	Animals found in well 4	Animals found in well 5	Animals found in well 6	Animals found in well 7	Animals found in well 8	Animals found in well 9	Animals found in well 10	Animals found in well 11	Animals found in well 12	Animals found in well 13	Animals found in well 14	Animals found in well 15	Animals found in well 16	Animals found in well 17	Animals found in well 18	Animals found in well 19	Animals found in well 20	Animals found in well 21	Animals found in well 22	Animals found in well 23	Animals found in well 24	Animals found in well 25	Animals found in well 26	Animals found in well 27	Animals found in well 28	Animals found in well 29	Animals found in well 30	Animals found in well 31	Animals found in well 32	Animals found in well 33	Animals found in well 34	Animals found in well 35	Animals found in well 36	Animals found in well 37	Animals found in well 38	Animals found in well 39	Animals found in well 40	Animals found in well 41	Animals found in well 42	Animals found in well 43	Animals found in well 44	Animals found in well 45	Animals found in well 46	Animals found in well 47
Rmacrura	2018-10-24	0	23	23	11	8	26	5	35	9	9	25	9	10	15	4	1	12	7	5	6	15	21	37	11	5	9	13	10	4	13	6	26	12	23	5	9	6	17	22	3	11	3	9	6	9	13	16	5
Rmacrura	2018-11-30	0	31	23	25	20	30	17	22	24	15	25	17	23	27	18	20	6	21	23	24	16	12	21	24	24	3	23	20	21	23	23	17	25	30	20	4	20	31	10	13	23	27	25	15	28	4	1	21
Rmacrura	2019-01-08	0	20	21	19	21	17	15	14	12	19	18	17	18	9	7	16	26	7	19	9	20	8	13	19	17	3	20	16	19	20	10	16	21	22	19	21	14	11	16	19	4	13	6	13	18	19	15	16
Rmacrura	2019-02-14	0	11	1	21	1	3	7	6	1	3	4	3	1	13	6	21	3	6	4	13	7	4	1	5	8	6	9	9	7	1	15	27	1	4	8	1	4	18	1	1	23	7	1	1	1	9	16	5
Rmacrura	2019-01-08	25	5	1	9	4	7	9	3	8	5	10	2	3	3	5	9	10	8	5	4	14	9	6	3	4	3	13	2	6	3	7	11	6	12	7	2	4	4	4	3	2	1	2	8	15	5	5	2
Rmacrura	2019-02-14	25	1	21	6	27	1	5	1	15	5	15	1	7	15	7	1	14	8	3	6	13	14	1	7	4	1	14	7	8	6	2	1	8	3	6	9	1	6	1	9	1	6	6	1	1	1	1	7
Rmacrura	2019-01-08	50	2	4	5	4	4	4	3	4	2	1	5	5	5	2	5	4	4	6	4	7	1	5	4	2	2	5	4	2	4	2	4	3	1	3	2	1	3	4	4	7	2	5	2	2	2	1	5
Rmacrura	2019-02-14	50	5	2	1	1	2	2	4	1	3	3	2	2	3	4	4	1	3	6	1	1	3	3	5	8	3	4	1	2	3	1	2	5	4	1	2	1	1	4	1	1	3	6	3	1	1	3	4
Rmacrura	2019-01-08	100	1	4	3	3	3	1	2	2	5	3	1	1	2	3	1	1	1	2	3	2	2	2	2	1	3	1	1	1	2	2	1	2	2	2	1	2	4	1	1	1	1	1	2	4	2	3	1
Rmacrura	2019-02-14	100	2	2	3	2	1	2	1	3	2	1	1	2	3	1	3	1	3	2	2	5	1	2	1	2	1	1	1	1	1	1	1	1	2	2	1	3	2	3	1	1	1	1	4	1	2	1	2
Rmacrura	2018-10-24	250	2	1	1	2	1	2	2	1	1	2	3	1	1	2	2	2	1	1	2	2	1	1	2	2	1	3	2	1	1	1	2	2	1	2	1	1	2	3	3	2	1	3	3	2	2	1	2
Rmacrura	2018-11-30	250	2	3	2	2	1	2	1	2	1	2	2	1	2	2	3	1	3	3	2	2	2	2	1	3	3	3	3	2	2	2	3	2	1	2	2	2	1	3	1	2	2	2	2	1	2	2	2
Rmacrura	2019-01-08	250	1	1	1	3	3	2	1	3	1	1	1	3	2	3	1	3	1	1	2	1	1	3	2	2	2	1	2	3	2	2	1	1	3	2	2	3	1	2	2	4	2	1	3	2	3	3	2
Rmacrura	2019-02-14	250	2	1	1	1	1	1	1	1	2	2	1	2	1	2	3	1	2	1	3	1	1	1	2	1	2	1	2	2	1	2	3	1	1	2	2	3	1	1	1	1	1	1	1	1	1	3	3
Rmacrura	2018-10-24	500	2	1	1	2	1	1	1	1	2	1	2	1	3	2	1	2	2	3	3	3	1	2	1	2	2	2	2	1	1	1	1	1	2	1	1	1	1	1	1	3	2	3	1	2	2	1	2
Rmacrura	2018-11-30	500	2	1	2	2	1	1	2	1	2	1	2	2	1	1	2	2	2	1	1	2	1	1	2	2	1	2	1	1	1	1	2	2	1	2	2	1	2	1	1	2	2	1	1	2	1	1	2
Rmacrura	2019-01-08	500	2	1	1	1	2	2	2	3	3	3	1	1	2	3	3	2	2	2	2	3	3	3	3	1	2	1	2	2	2	3	2	2	1	1	2	3	2	1	3	2	2	2	1	3	2	2	2
Rmacrura	2018-10-24	750	2	1	2	2	2	1	1	1	2	1	1	1	1	2	1	1	1	1	1	1	1	1	1	1	1	3	2	1	1	3	1	1	1	2	1	1	1	2	2	1	1	2	2	1	3	2	1
Rmacrura	2018-11-30	750	1	1	2	1	2	2	2	1	3	2	2	2	1	1	1	1	1	1	1	1	1	1	2	1	1	3	3	1	1	2	1	1	1	1	2	2	2	3	1	1	2	3	2	2	1	2	2
Rmacrura	2019-01-08	750	2	1	4	1	1	1	2	1	2	1	2	2	2	3	1	2	2	3	2	2	3	2	3	3	2	1	1	1	3	2	1	2	2	2	3	3	2	2	1	3	1	3	3	3	3	1	2
Rmacrura	2018-10-24	1000	3	3	3	1	2	1	2	2	1	2	3	2	2	2	1	1	2	3	3	3	3	1	2	3	3	2	2	2	3	2	3	2	2	2	2	1	2	2	3	3	2	2	2	2	3	2	3
Rmacrura	2021-07-06	0	20	13	9	5	8	12	17	3	15	14	20	9	1	31	1	15	5	20	10	5	5	13	11	1	12	16	7	13	27	10	37	11	7	17	1	5	7	20	31	16	8	10	17	10	1	28	1
Rmacrura	2021-07-06	500	3	3	3	2	2	2	2	2	2	2	2	2	2	2	2	2	2	2	2	2	2	2	2	2	2	2	2	2	2	2	2	1	1	1	1	1	1	1	1	1	1	1	1	1	1	1	1
Rmacrura	2021-07-06	1000	1	1	1	1	1	1	1	1	1	1	1	1	1	1	1	1	1	1	1	1	1	1	1	3	3	2	2	2	2	2	2	2	2	2	2	2	2	2	2	2	2	2	2	2	2	2	2
Rmacrura	2021-07-06	1000	3	3	3	1	1	1	1	1	1	1	1	1	1	1	1	1	1	1	1	1	1	1	1	1	1	1	1	1	1	1	2	2	2	2	2	2	2	2	2	2	2	2	2	2	2	2	2
[truncated: 16 more columns]

## Sheet: R.rotatoria count
Species	Date	Dose (Gy)	Animals found in well 1	Animals found in well 2	Animals found in well 3	Animals found in well 4	Animals found in well 5	Animals found in well 6	Animals found in well 7	Animals found in well 8	Animals found in well 9	Animals found in well 10	Animals found in well 11	Animals found in well 12	Animals found in well 13	Animals found in well 14	Animals found in well 15	Animals found in well 16	Animals found in well 17	Animals found in well 18	Animals found in well 19	Animals found in well 20	Animals found in well 21	Animals found in well 22	Animals found in well 23	Animals found in well 24	Animals found in well 25	Animals found in well 26	Animals found in well 27	Animals found in well 28	Animals found in well 29	Animals found in well 30	Animals found in well 31	Animals found in well 32	Animals found in well 33	Animals found in well 34	Animals found in well 35	Animals found in well 36	Animals found in well 37	Animals found in well 38	Animals found in well 39	Animals found in well 40	Animals found in well 41	Animals found in well 42	Animals found in well 43	Animals found in well 44	Animals found in well 45	Animals found in well 46	Animals found in well 47
Rrotatoria	2021-03-03	0	6	3	1	15	13	18	12	5	16	4	8	19	7	13	25	12	3	14	17	18	14	2	18	9	1	28	1	4	9	22	22	23	10	13	17	13	12	13	16	11	22	12	1	34	14	4	9
Rrotatoria	2021-03-03	0	28	18	23	3	37	15	12	6	30	12	1	48	1	5	7	13	25	25	18	10	32	33	30	7	14	6	11	15	22	55	6	27	1	16	26	7	26	1	20	2	14	6	5	26	14	29	1
Rrotatoria	2021-03-03	0	11	14	18	9	6	1	8	13	5	14	12	6	4	9	7	1	10	9	8	2	9	8	13	5	12	15	10	12	3	6	9	13	9	14	23	2	4	10	1	7	12	1	14	9	16	6	10
Rrotatoria	2021-03-03	50	3	12	5	2	29	11	19	4	2	8	15	1	8	7	12	14	27	19	3	1	2	18	10	8	1	12	13	25	19	3	6	7	10	24	12	18	8	10	6	5	30	20	1	28	6	7	1
Rrotatoria	2021-03-03	50	20	15	54	104	7	46	19	28	12	50	76	20	17	1	57	28	67	75	84	38	57	26	1	93	1	2	45	31	40	51	75	37	102	1	45	1	1	43	18	8	79	48	24	30	62	61	53
Rrotatoria	2021-03-03	50	19	9	12	15	40	1	1	19	43	13	9	29	8	4	8	8	11	4	19	20	10	9	34	48	5	73	3	21	83	70	43	52	13	78	1	26	15	52	5	10	32	1	10	12	66	2	32
Rrotatoria	2021-03-03	100	1	6	2	1	8	33	1	8	9	6	6	5	37	46	5	7	5	52	17	10	6	2	7	6	5	12	1	22	4	19	8	1	5	18	32	59	4	5	1	18	13	7	6	11	8	27	1
Rrotatoria	2021-03-03	100	18	5	55	2	20	18	11	1	19	15	9	5	13	18	1	6	40	72	49	41	5	16	12	5	23	92	8	8	32	19	30	6	6	5	5	11	29	45	3	43	1	58	17	16	6	3	6
Rrotatoria	2021-03-03	100	9	6	3	46	18	1	5	12	5	5	4	1	30	27	66	19	10	26	23	2	5	4	2	13	10	50	20	35	15	44	18	34	25	5	32	1	33	34	46	23	35	60	40	58	7	15	4
Rrotatoria	2021-03-03	250	1	1	1	1	1	1	1	1	1	2	1	1	1	1	1	1	2	1	1	1	1	1	1	1	1	1	2	1	1	1	1	1	1	1	1	1	1	1	1	1	1	1	2	1	1	1	1
Rrotatoria	2021-03-03	250	2	2	1	1	1	1	1	1	1	2	2	1	1	1	1	1	1	1	1	1	2	1	2	1	2	1	1	1	2	1	1	1	2	1	1	1	1	1	2	1	1	1	1	1	1	1	1
Rrotatoria	2021-03-03	250	1	1	2	2	1	3	1	2	1	1	1	1	2	1	1	1	2	1	1	1	1	2	1	1	1	1	2	1	1	1	1	1	1	1	1	1	2	2	2	1	2	2	2	2	1	1	2
Rrotatoria	2021-03-10	0	20	3	50	14	26	13	10	48	1	25	7	16	1	22	7	7	24	30	8	19	21	2	32	14	26	10	21	1	2	24	29	48	32	14	20	9	15	2	1	19	20	26	19	1	18	22	1
Rrotatoria	2021-03-10	500	1	1	1	1	1	1	1	1	1	1	1	2	1	1	1	1	1	1	1	1	1	2	2	2	1	1	1	1	1	1	1	1	2	2	2	2	1	1	1	1	2	2	2	2	2	2	2
Rrotatoria	2021-03-10	750	1	1	1	1	1	1	1	1	1	1	2	2	1	1	1	1	1	1	1	1	1	2	2	2	1	1	1	1	1	1	1	1	1	2	2	2	1	1	1	1	1	1	1	1	1	1	2
Rrotatoria	2021-02-04	0	1	43	75	100	159	57	105	117	57	63	90	61	68	85	118	94	61	87	54	32	25	38	52	21	75	103	60	27	80	70	48	26	15	39	22	54	57	61	25	55	31	36	13	34	26	12	55
Rrotatoria	2021-02-04	250	1	2	2	2	2	2	2	2	2	2	2	2	2	2	3	1	1	1	1	1	1	1	1	1	1	1	1	1	1	1	1	1	1	1	1	1	1	1	1	1	1	1	1	1	1	1	1
Rrotatoria	2021-02-04	500	1	2	2	2	2	2	2	2	2	2	2	2	2	2	2	2	2	1	1	1	1	1	1	1	1	1	1	1	1	1	1	1	1	1	1	1	1	1	1	1	1	1	1	1	1	1	1
Rrotatoria	2021-02-04	750	1	2	2	2	2	2	2	2	2	2	2	2	2	2	2	3	1	1	1	1	1	1	1	1	1	1	1	1	1	1	1	1	1	1	1	1	1	1	1	1	1	1	1	1	1	1	1
Rrotatoria	2021-04-15	0	120	122	104	105	70	157	98	90	88	78	1	200	122	130	165	60	97	80	160	2	106	1	1	70	81	251	75	56	140	136	71	115	96	126	76	1	55	1	1	79	213	166	78	85	115	1	85
Rrotatoria	2021-04-15	500	1	1	2	1	2	2	1	2	1	2	1	1	1	1	2	1	2	2	2	1	1	2	1	1	1	1	1	2	1	1	2	1	1	1	2	1	1	1	1	1	1	1	2	1	2	1	2
Rrotatoria	2021-10-11	0	17	70	15	56	1	45	69	47	35	16	1	65	61	75	79	62	1	1	112	70	80	67	38	37	60	80	101	68	1	109	104	70	46	92	36	45	33	1	65	45	8	109	104	1	81	43	8
Rrotatoria	2021-10-11	0	30	35	67	70	60	53	72	1	55	83	54	62	1	1	54	1	58	62	45	84	11	1	73	54	90	81	71	70	71	63	68	1	77	61	1	67	65	55	54	82	1	78	1	86	69	83	103
Rrotatoria	2021-10-11	0	19	61	79	1	24	59	1	52	66	41	1	85	1	65	49	1	83	67	63	55	20	53	42	19	1	73	1	69	96	108	117	52	1	84	17	18	63	63	92	1	16	101	128	144	95	17	24
Rrotatoria	2021-10-06	175	8	2	2	2	2	2	1	1	1	1	1	1	1	1	1	1	1	1	1	1	1	1	1	1	1	1	1	1	1	1	1	1	1	1	1	1	1	1	1	1	1	1	1	1	1	1	1
Rrotatoria	2021-10-06	175	2	2	2	2	2	2	2	2	2	2	2	2	1	1	1	1	1	1	1	1	1	1	1	1	1	1	1	1	1	1	1	1	1	1	1	1	1	1	1	1	1	1	1	1	1	1	1
Rrotatoria	2021-10-06	175	6	2	2	1	1	1	1	1	1	1	1	1	1	1	1	1	1	1	1	1	1	1	1	1	1	1	1	1	1	1	1	1	1	1	1	1	1	1	1	1	1	1	1	1	1	1	1
Rrotatoria	2021-10-06	1000	2	2	2	2	2	2	2	2	2	2	2	2	1	1	1	1	1	1	1	1	1	1	1	1	1	1	1	1	1	1	1	1	1	1	1	1	1	1	1	1	1	1	1	1	1	1	1
Rrotatoria	2021-10-06	1000	2	2	2	1	1	1	1	1	1	1	1	1	1	1	1	1	1	1	1	1	1	1	1	1	1	1	1	1	1	1	1	1	1	1	1	1	1	1	1	1	1	1	1	1	1	1	1
Rrotatoria	2021-10-06	1000	2	2	2	2	2	2	2	2	1	1	1	1	1	1	1	1	1	1	1	1	1	1	1	1	1	1	1	1	1	1	1	1	1	1	1	1	1	1	1	1	1	1	1	1	1	1	1
Rrotatoria	2021-10-11	750	2	2	2	2	2	2	2	1	1	1	1	1	1	1	1	1	1	1	1	1	1	1	1	1	1	1	1	1	1	1	1	1	1	1	1	1	1	1	1	1	1	1	1	1	1	1	1
Rrotatoria	2021-10-11	750	2	2	2	2	2	2	2	2	2	2	1	1	1	1	1	1	1	1	1	1	1	1	1	1	1	1	1	1	1	1	1	1	1	1	1	1	1	1	1	1	1	1	1	1	1	1	1
Rrotatoria	2021-10-11	750	2	2	2	2	2	2	2	2	2	2	2	2	2	2	1	1	1	1	1	1	1	1	1	1	1	1	1	1	1	1	1	1	1	1	1	1	1	1	1	1	1	1	1	1	1	1	1
[truncated: 15 more columns]
