# Supplementary material for: Back to the roots, desiccation and radiation resistances are ancestral characters in bdelloid rotifers
Source: BMC Biol. 2023 Apr 7;21:72. doi: 10.1186/s12915-023-01554-w (PMC10080820; doi:10.1186/s12915-023-01554-w)
Supplement: Supplementary file 4 — Additional file 4. Set of tests on potential correlates of survival capabilities, addressing whether the climatic conditions of the original habitat of each species could explain their susceptibility to desiccation or to radiation. [file 12915_2023_1554_MOESM4_ESM.xlsx]

## Sheet: Results
predictor	estimate	t	p
(intercept)	0.5 ± 0.1	-6.1	0.0256		Output of the Phylogenetic Generalized Least Square (PGLS) model for the effect of bioclimatic variables on survival to radiation for the seven desiccation-tolerant species (adjusted R2 = 0.99). The table reports the four predictors with estimates ± standard errors, t values and p values from the PGLS model. Significant p values are reported in bold.
irradiance	0.0 ± 0.0	-8.4	0.0138
UVA	0.0 ± 0.0	14.9	0.0045
precipitation	0.0 ± 0.0	22.3	0.0019
maximum temperature	0.0 ± 0.0	7.1	0.0195

## Sheet: M&M
We addressed a set of tests on potential correlates of survival capabilities, addressing whether the climatic conditions of the original habitat of each species could explain their susceptibility to desiccation or to radiation. We hypothesized that species from areas exposed to more extreme levels of temperature and evapotranspiration, to low levels of rainfall and humidity, and to high UV, such …

## Sheet: Sources
species	latitude	longitude	Irradiance_Wm2	Irradiance_kLy_year	Irradiation_Jcm2	Gc_UVA	Gc_UVB	aet	m_ppt	m_srad	tmax	tmin	y_ppt	max_srad	max_tmax	min_tmin
Adineta editae	-65.251	-64.2426	52	39	449	281.6	7.1	0.0873656	57.9516	111.044	-5.90806	-11.0438	695.419	279.21	0.467742	-18.2774
Adineta ricciae	-36.1089	146.977	226	170	1953	353.1	15.7	48.2863	56.672	198.456	21.8081	9.10565	680.065	323.468	32.2597	2.85806
Adineta vaga	44.137	9.68453	146	110	1261	269.4	9.5	59.371	108.184	158.231	16.1245	9.46089	1298.21	277.548	26.0113	1.15645
Habrotrocha sp. Chile	-23.4913	-67.7693	238	179	2056	652.4	21.7	4.64651	4.8629	240.484	13.0638	-3.95457	58.3548	323.194	16.3774	-9.44677
Habrotrocha sp. Belgium	50.4676	4.85719	96	72	829	287.4	10.4	47.0054	66.2487	117.852	14.4359	6.15524	794.984	224.613	24.1194	-1.15645
Macrotrachela jankoi	-65.251	-64.2426	52	39	449	281.6	7.1	0.0873656	57.9516	111.044	-5.90806	-11.0438	695.419	279.21	0.467742	-18.2774
Philodina roseola	36.0867	-79.4651	196	147	1693	332.2	13.5	78.6277	95.1331	174.083	21.2241	8.55121	1141.6	258.645	31.8887	-3.05484
Rotaria macrura	50.4903	5.03911	96	72	829	245.8	8.1	46.6626	67.6465	118.153	14.1027	5.99301	811.758	225.984	23.7758	-1.3629
Rotaria rotatoria	50.4903	5.03911	96	72	829	245.8	8.1	46.6626	67.6465	118.153	14.1027	5.99301	811.758	225.984	23.7758	-1.3629
Source:			SoDa	SoDa	SoDa	SoDa	SoDa	TerraClimate	TerraClimate	TerraClimate	TerraClimate	TerraClimate	TerraClimate	TerraClimate	TerraClimate	TerraClimate
Wald L., M. Albuisson, C. Best, C. Delamare, D. Dumortier, E. Gaboardi, A. Hammer, D. Heinnemann, R. Kift, S. Kunz, et al., 2004. "SoDa: a Web service on solar radiation", Eurosun 2004, Freiburg, Germany. PSE. GmbH, vol. 3, pp.921-927
http://www.soda-pro.com/web-services/meteo-data/monthly-means-solar-irradiance-temperature-relative-humidity
http://www.soda-pro.com/web-services/typical-years/typical-uv
Irradiance_Wm2 (Monthly mean of irradiance (W/m2))	W/m2
Irradiance_kLy_year (Monthly mean of daily irradiance)	kLy/year
Irradiation_Jcm2 (Monthly mean of daily irradiation)	J/cm2
Gc_UVA (Clear sky Global UVA irradiation)	kWh/m2	monthly average
Gc_UVA (Clear sky Global UVB irradiation)	kWh/m2	monthly average
Abatzoglou, J. T., S. Z. Dobrowski, S. A. Parks, and K. C. Hegewisch, 2018: TerraClimate, a high-resolution global dataset of monthly climate and climatic water balance from 1958–2015. Scientific Data, 5, https://doi.org/10.1038/sdata.2017.191.
montly averages from 1958 to 2019
https://climatedataguide.ucar.edu/climate-data/terraclimate-global-high-resolution-gridded-temperature-precipitation-and-other-water
aet	mm	monthly average
m_ppt	mm	monthly average
m_srad	W/m2	monthly average
tmax	degree C	monthly average
tmin	degree C	monthly average
y_ppt	mm	yearly average
max_srad	W/m2	average of the highest month
max_tmax	degree C	average of the warmest month
min_tmin	degree C	average of the coldest month

## Sheet: Correlations
Multiple pairwise correlations between all bioclimatic variables. The plots along the diagonal represent the distribution of each variable; the plots below the diagonal represent the scatterplots of the pairwise comparisons; the numbers above the diagonal represent the Pearson’s correlation values.
